# Supplementary material for: CD90 is regulated by notch1 and hallmarks a more aggressive intrahepatic cholangiocarcinoma phenotype
Source: J Exp Clin Cancer Res. 2022 Feb 16;41:65. doi: 10.1186/s13046-022-02283-8 (PMC8851853; doi:10.1186/s13046-022-02283-8)
Supplement: Supplementary file 1 — Additional file 1. [file 13046_2022_2283_MOESM1_ESM.xlsx]

## Sheet: KKum213 CD90pos FC1.5-pvalue 0.
Gene	Fold-change KKum213	p-value
AKT3	-1.47409	0.00346222
CASP9	-1.62498	0.00191312
CCND2	1.68228	0.00318323
CDKN1B	-1.49661	0.00112643
FASLG	-2.23458	0.00138316
HSP90AA1	-1.90272	0.000474282
HSP90B1	-1.56863	0.00443373
MDM2	-2.11491	0.000153111
PIK3CD	-1.506	0.000169652
PIK3R1	-1.63252	0.00410372
RPS6KB1	-1.5	0.0117
