# Supplementary material for: CD90 is regulated by notch1 and hallmarks a more aggressive intrahepatic cholangiocarcinoma phenotype
Source: J Exp Clin Cancer Res. 2022 Feb 16;41:65. doi: 10.1186/s13046-022-02283-8 (PMC8851853; doi:10.1186/s13046-022-02283-8)
Supplement: Supplementary file 2 — Additional file 2. [file 13046_2022_2283_MOESM2_ESM.xlsx]

## Sheet: Hucct1 CD90pos FC1.5-pvalue 0.0
Gene	Fold-change Hucct1	p-value
AKT1	-1.50083	0.0056237
AKT2	-2.05646	1.99794e-05
AKT3	-2.67655	5.01051e-07
BAD	-1.84876	4.30964e-06
CASP9	-1.65437	0.0150084
CDKN1B	-1.49634	0.000403927
CHUK	-1.98599	0.000137482
FOXO3	-1.68161	0.000171567
GSK3B	-1.56346	6.57533e-05
HSP90AA1	-2.70731	1.28842e-07
HSP90AB1	-1.61923	0.00246854
HSP90B1	-2.90658	7.46434e-10
IKBKB	-1.51212	0.000620638
IRS1	-1.5342	7.3661e-05
MDM2	-2.25115	0.00138107
MTOR	-2.50845	2.60782e-08
NFKB1	-2.09486	8.23494e-08
NFKB2	-2.1574	1.37838e-06
NFKBIA	-1.51083	0.0215043
PCNA	-3.04475	4.4393e-06
PIK3CA	-2.50793	0.000674739
PIK3CD	-4.44324	1.4681e-07
PIK3R1	-3.61609	5.88342e-07
RELA	-1.63991	0.00468037
RPS6	-2.21082	1.73799e-07
RPS6KB1	-2.60562	2.13435e-07
TP53	-2.2932	4.94801e-06
